# Supplementary material for: Response gene to complement 32 promotes tumorigenesis by mediating DNA damage repair and inhibits CD8+ T cells infiltration in diffuse large B-cell lymphoma
Source: Front Immunol. 2025 Jul 16;16:1591615. doi: 10.3389/fimmu.2025.1591615 (PMC12309393; doi:10.3389/fimmu.2025.1591615)
Supplement: Supplementary file 1 [file DataSheet1.xls]

## Sheet: Sheet1
Additional file 1. Clinical information of DLBCL patients (n=80) in this study.
Patients	RGC32 score	RGC32 positive expression	GCB	Gender	Age (years)	Ann Arbor Stage	IPI score	B symptom	Elevated LDH	Extranodal involvement	Disease progression	PFS time (months)	Dead	OS time (months)	CD8a high expression
1	12	Yes	No	Male	63	4	4	No	Yes	Yes	Yes	6	Yes	17	No
2	6	No	Yes	Male	70	2	3	No	Yes	No	Yes	3	Yes	12
3	8	Yes	No	Male	72	4	3	Yes	Yes	Yes					Yes
4	4	No	No	Male	50	3	1	No	No	No	Yes	7	Yes	48	Yes
5	4	No	No	Female	77	2	2	No	No	Yes	No	106	No	106	No
6	6	No	Yes	Female	50	2	1	No	Yes	Yes	Yes	36	Yes	48	Yes
7	12	Yes		Male	66	4	3	Yes	Yes	Yes	Yes	4	Yes	7	Yes
8	2	No	Yes	Male	59	2	0	No	No	No	No	101	No	101	Yes
9	4	No	Yes	Female	64	4	2	No	No	Yes	Yes	36	No	100	No
10	12	Yes		Male	53	4	3	Yes	Yes	Yes	Yes	2	Yes	8	Yes
11	6	No	Yes	Female	25										Yes
12	8	Yes	Yes	Male	75	4	4	Yes	Yes	Yes	Yes	9	Yes	22	No
13	4	No	Yes	Male	85
14	8	Yes	Yes	Male	59	4	1	Yes	No	Yes	Yes	6	No	102
15	8	Yes	Yes	Male	58	2	1	No	No	Yes	No	90	No	102	No
16	4	No		Female	82										No
17	8	Yes	No	Male	67	3	2	No	No	Yes	No	88	No	88	No
18	4	No	Yes	Female	53	1	0	No	No	Yes	No	88	No	88
19	1	No	Yes	Female	52	1	2	No	No	Yes	No	75	No	75	No
20	4	No	No	Female	65	2	1	No	No	No	No	87	No	87	Yes
21	8	Yes	Yes	Female	61	4	3	Yes	Yes	Yes	No	96	No	96	No
22	8	Yes	Yes	Male	48	4	1	No	No	Yes	No	82	No	82	No
23	12	Yes	No	Female	49	4	3	Yes	Yes	Yes	Yes	24	Yes	35	No
24	8	Yes	No	Male	62	4	3	No	No	Yes	Yes	14	Yes	20	No
25	12	Yes	No	Male	53	4	2	Yes	No	Yes	Yes	6	Yes	12	No
26	1	No	No	Male	81	2	1	No	Yes	No	Yes	2	Yes	7	Yes
27	8	Yes	No	Male	71	4	3	Yes	No	Yes					No
28	12	Yes		Male	71	4	3	No	No	Yes	Yes	6	Yes	15	Yes
29	2	No	Yes	Male	63	2	3	No	No	Yes	No	79	No	79	No
30	12	Yes	Yes	Female	58	4	2	No	Yes	No	Yes	20	Yes	23	Yes
31	4	No	No	Male	82	4	4	Yes	Yes	Yes	Yes	2	Yes	8	Yes
32	3	No	No	Male	72	4	4	No	Yes	No	Yes	8	Yes	14	Yes
33	6	No	No	Female	65	4	4	No	Yes	No	No	70	No	70	No
34	12	Yes	No	Female	81	3	2	No	No	Yes	Yes	17	Yes	19	Yes
35	4	No	No	Female	48	4	4	No	Yes	Yes	Yes	3	No	68	No
36	4	No		Male	83	4	4	No	Yes	Yes	No	8	Yes	10	No
37	4	No	Yes	Female	61										Yes
38	8	Yes	Yes	Female	46	4	2	No	No	Yes	Yes	5	No	58	Yes
39	8	Yes	Yes	Male	61	4	3	Yes	Yes	Yes	No	1	Yes	6	No
40	12	Yes	No	Male	69	4	2	No	No	Yes	No	56	No	56	No
41	4	No	No	Male	72	2	2	No	No	No	No	54	No	54	No
42	0	No	Yes	Female	53	4	3	No	Yes	Yes	No	50	No	50	Yes
43	8	Yes	Yes	Female	47	3	2	No	Yes	Yes	Yes	4.5	No	38	No
44	4	No	No	Female	73	4	4	No	Yes	Yes	No	41	No	41	Yes
45	12	Yes	Yes	Male	57	4	4	No	Yes	No	Yes	2	Yes	4	No
46	4	No	No	Female	69	2	1	No	No	No	No	40	No	40	No
47	4	No	Yes	Female	71	2	1	No	No	No	No	48	No	48	Yes
48	12	Yes		Male	68	1	3	Yes	Yes	Yes	Yes	3	Yes	12	Yes
49	6	No	Yes	Male	51	1	0	No	No	Yes	No	46	No	46	Yes
50	12	Yes	No	Male	69	2	1	No	No	Yes	Yes	13	Yes	27	No
51	4	No		Female	65	4	3	No	Yes	Yes	No	27	No	27	Yes
52	1	No	Yes	Male	82	4	4	Yes	No	Yes	No	29	No	29
53	4	No	No	Male	64	4	5	No	Yes	Yes	No	30	No	30	Yes
54	9	Yes	Yes	Female	81	3	3	No	No	No	Yes	31	No	31	Yes
55	4	No	Yes	Male	79	4	5	Yes	Yes	Yes	Yes	1	Yes	3	Yes
56	4	No	No	Female	66	2	3	Yes	Yes	Yes	No	37	No	37	Yes
57	2	No	Yes	Male	71	1	1	No	No	No	No	83	No	83	Yes
58	2	No	Yes	Female	51	2	0	No	No	No	Yes	27	No	27	Yes
59	8	Yes	No	Male	76	4	4	No	Yes	Yes	Yes	9	Yes	12	No
60	3	No	No	Female	59	2	1	No	No	Yes	No	31	No	31	Yes
61	4	No	Yes	Male	57	3	3	Yes	Yes	No	Yes	2	Yes	7
62	6	No	Yes	Male	63	3	2	No	Yes	No	Yes	7	Yes	20
63	12	Yes	No	Female	58	2	0	No	No	Yes	No	72	No	72
64	4	No	No	Female	69	4	4	No	No	Yes	No	83	No	83
65	0	No	No	Female	63	3	4	Yes	Yes	No	Yes	2	Yes	5
66	8	Yes	No	Male	64	1	2	No	Yes	Yes	Yes	4	Yes	12
67	8	Yes	Yes	Female	60	1	0	No	No	No	Yes	8	No	59
68	6	No	No	Male	66	3	3	No	No	Yes	Yes	8	Yes	24
69	12	Yes	No	Male	62	2	1	No	No	No	No	69	No	69
70	4	No	No	Male	51	3	2	Yes	No	Yes	Yes	27	Yes	37
71	12	Yes	No	Female	52	2	1	Yes	Yes	No	No	78	No	78
72	12	Yes	No	Female	65	2	1	No	No	No	Yes	12	No	31
73	4	No	No	Male	65	4	2	No	No	Yes	Yes	5	Yes	17
74	4	No	No	Male	49	3	2	No	Yes	Yes	Yes	3	Yes	5
75	8	Yes	No	Female	72	3	5	Yes	Yes	Yes	No	54	No	54
76	12	Yes		Female	59	4	2	Yes	Yes	Yes	Yes	10	No	42
77	8	Yes	No	Male	56	3	3	Yes	Yes	Yes	Yes	8	No	40
78	4	No	No	Male	76	2	1	No	No	No	No	86	No	86
79	12	Yes	No	Female	73	4	3	No	No	Yes	Yes	8	Yes	33
80	4	No	Yes	Male	44	2	1	No	No	Yes	No	51	No	51
